# Supplementary material for: Nanodots of Transition Metal Sulfides, Carbonates, and Oxides Obtained Through Spontaneous Co-Precipitation with Silica
Source: Nanomaterials (Basel). 2024 Dec 23;14(24):2054. doi: 10.3390/nano14242054 (PMC11678075; doi:10.3390/nano14242054)
Supplement: Supplementary file 1 [file nanomaterials-14-02054-s001.zip]

Archive with 1 entries (1 files):
- nanomaterials-3293343-supplementary.pdf
